# Supplementary material for: Green Solvents for Eco-Friendly Synthesis of Dimethindene: A Forward-Looking Approach
Source: Molecules. 2022 Nov 5;27(21):7594. doi: 10.3390/molecules27217594 (PMC9654048; doi:10.3390/molecules27217594)
Supplement: Supplementary file 1 [file molecules-27-07594-s001.zip]

Archive with 1 entries (1 files):
- molecules-1988519-supplementary.pdf
